# Supplementary material for: Analysis of Genes Associated with Feeding Preference and Detoxification in Various Developmental Stages of Aglais urticae
Source: Insects. 2024 Jan 3;15(1):30. doi: 10.3390/insects15010030 (PMC10816842; doi:10.3390/insects15010030)
Supplement: Supplementary file 1 [file insects-15-00030-s001.zip › Table S2 KEGG enrichment analysis in development of different stages.xlsx]

## Sheet: Sheet1
Table S2 KEGG enrichment analysis in different stages of Aglais urticae
Stage	Pathway ID	Pathway Title	p-value	Corrected p-value	n	Gene IDs
adult-pupa up	ko00053	Ascorbate and aldarate metabolism	4.09917e-11	1.0043e-08	32	K00699|K00469|K00699|K00128|K00128|K00699|K00699|K00128|K14085|K00699|K00699|K00699|K00699|K00699|K00469|K00469|K00469|K00469|K00469|K00699|K00699|K00469|K00699|K00699|K00699|K00699|K00699|K00699|K00699|K00699|K00699|K00469|
adult-pupa up	ko00040	Pentose and glucuronate interconversions	5.33798e-10	6.53903e-08	36	K00699|K00699|K00699|K00963|K00128|K00128|K00011|K00699|K00128|K00699|K13247|K00699|K00699|K00699|K00699|K00699|K00011|K00011|K00078|K00078|K00963|K00011|K00699|K00699|K00699|K00699|K00699|K00699|K00963|K00699|K00008|K00699|K00011|K00078|K00699|K00699|
adult-pupa up	ko00500	Starch and sucrose metabolism	3.12479e-08	2.55191e-06	32	K00699|K00699|K00699|K00963|K00699|K00844|K16055|K00699|K00699|K00699|K01196|K00699|K00688|K00844|K00699|K00963|K01194|K00699|K00699|K00699|K00699|K00963|K00699|K16055|K00699|K00699|K00699|K00699|K16055|K16055|K00699|K00699|
adult-pupa up	ko00980	Metabolism of xenobiotics by cytochrome P450	8.6801e-08	5.31656e-06	28	K00699|K00699|K00699|K00699|K00699|K00699|K00699|K00699|K00079|K00699|K00799|K00078|K00078|K00699|K00699|K00799|K00699|K00699|K00699|K00699|K00699|K00699|K00699|K00799|K04097|K00078|K00699|K00699|
adult-pupa up	ko00260	Glycine, serine and threonine metabolism	1.58269e-07	7.75519e-06	23	K00831|K14085|K01758|K01697|K00831|K00552|K02437|K00831|K01697|K00600|K01754|K00274|K01754|K00600|K00273|K00314|K00314|K00281|K00830|K00552|K01079|K00830|K01758|
adult-pupa up	ko00140	Steroid hormone biosynthesis	3.08622e-07	1.26021e-05	20	K00699|K00699|K00699|K00699|K00699|K00699|K00699|K00699|K00699|K00699|K00699|K00699|K00699|K00699|K00699|K00699|K00699|K00699|K00699|K00699|
adult-pupa up	ko00982	Drug metabolism - cytochrome P450	5.81805e-07	1.8266e-05	25	K00699|K00699|K00699|K00699|K00699|K00699|K00699|K00699|K00699|K00799|K00699|K00274|K00699|K00799|K00699|K00699|K00699|K00699|K00699|K00699|K00699|K00799|K04097|K00699|K00699|
adult-pupa up	ko00830	Retinol metabolism	5.96442e-07	1.8266e-05	20	K00699|K00699|K00699|K00699|K00699|K00699|K00699|K00699|K00699|K00699|K00699|K00699|K00699|K00699|K00699|K00699|K00699|K00699|K00699|K00699|
adult-pupa up	ko00983	Drug metabolism - other enzymes	7.04427e-07	1.91761e-05	27	K00699|K00699|K00699|K00699|K00699|K00699|K00699|K00699|K00699|K00699|K00699|K00106|K00757|K00699|K00699|K00106|K00699|K00699|K00699|K00106|K00699|K00699|K00699|K00207|K00106|K00699|K00207|
adult-pupa up	ko00520	Amino sugar and nucleotide sugar metabolism	9.78704e-07	2.39783e-05	30	K01183|K00963|K05304|K00844|K00965|K05304|K12373|K00849|K00698|K01183|K01183|K00698|K00844|K00963|K12373|K01183|K01183|K01639|K00849|K00698|K00963|K01639|K12373|K01183|K01183|K01183|K01784|K01183|K00965|K01183|
adult-pupa up	ko05204	Chemical carcinogenesis	2.42879e-06	5.40957e-05	25	K00699|K00699|K00699|K00699|K00699|K00699|K00699|K00699|K00079|K00699|K00799|K00699|K00699|K00799|K00699|K00699|K00699|K00699|K00699|K00699|K00699|K00799|K04097|K00699|K00699|
adult-pupa up	ko04080	Neuroactive ligand-receptor interaction	4.94297e-06	0.000100919	29	K01312|K01312|K01312|K01312|K04577|K05053|K01312|K04209|K01312|K01312|K04239|K04249|K01312|K01312|K04163|K01312|K01312|K04280|K04280|K04280|K05053|K05052|K04239|K01312|K01312|K01312|K01312|K01312|K04811|
adult-pupa up	ko04974	Protein digestion and absorption	1.88544e-05	0.000355334	25	K01312|K01312|K01539|K01312|K14206|K01312|K14206|K01312|K01312|K01540|K14206|K01312|K01312|K12040|K01312|K01539|K01312|K01312|K01312|K01312|K01312|K01540|K13868|K01312|K01312|
adult-pupa up	ko00860	Porphyrin and chlorophyll metabolism	5.9682e-05	0.00104444	20	K00699|K00699|K00699|K00699|K00699|K00699|K00699|K00699|K00699|K00699|K00699|K00699|K00699|K00699|K00699|K00699|K00699|K00699|K00699|K00699|
adult-pupa up	ko00100	Steroid biosynthesis	0.000144141	0.0023543	11	K00637|K00637|K00637|K01052|K09828|K09828|K01052|K09828|K00637|K09828|K01052|
adult-pupa up	ko00630	Glyoxylate and dicarboxylate metabolism	0.000161812	0.00247775	17	K00026|K00026|K01915|K11517|K01681|K00600|K11517|K00600|K02437|K00830|K01816|K00026|K00026|K01915|K00830|K00281|K01681|
adult-pupa up	ko04972	Pancreatic secretion	0.000283359	0.0040837	29	K01312|K01312|K01312|K01312|K10951|K01047|K01312|K01312|K10951|K01312|K10951|K01540|K01312|K01539|K01312|K14075|K08045|K01539|K01312|K01312|K01312|K01312|K01312|K01540|K10951|K01312|K10951|K08049|K01312|
adult-pupa up	ko00670	One carbon pool by folate	0.000336288	0.00457726	11	K01934|K00288|K00288|K00288|K11787|K00600|K00602|K01934|K13403|K00297|K00600|
adult-pupa up	ko00052	Galactose metabolism	0.000361207	0.00465766	17	K00963|K01785|K00849|K00963|K00849|K00963|K00011|K00011|K00011|K01784|K00844|K00011|K01785|K00844|K00965|K00011|K00965|
adult-pupa up	ko00230	Purine metabolism	0.000422265	0.00517274	44	K01952|K18283|K18438|K18438|K19970|K00948|K12323|K13763|K07127|K00106|K11787|K00764|K03783|K18533|K01511|K00106|K01587|K19572|K00764|K00602|K08045|K01587|K19970|K00940|K01511|K00106|K01768|K00948|K00939|K00939|K00106|K00939|K01466|K19572|K11265|K01952|K08049|K00764|K19970|K19970|K00873|K01587|K03783|K18438|
adult-pupa up	ko00270	Cysteine and methionine metabolism	0.000590052	0.00688394	17	K00026|K00789|K00026|K01697|K11205|K00026|K01758|K01758|K01251|K00547|K00815|K00026|K01697|K00826|K00456|K00456|K01251|
adult-pupa up	ko00750	Vitamin B6 metabolism	0.00137406	0.0153021	5	K13248|K00831|K00831|K00868|K00831|
adult-pupa up	ko00760	Nicotinate and nicotinamide metabolism	0.00162162	0.0172738	10	K19970|K03783|K19970|K19970|K19970|K00763|K00858|K03783|K00763|K00763|
adult-pupa up	ko05016	Huntington's disease	0.00213827	0.0218281	45	K00234|K10412|K11143|K03938|K02136|K10408|K00235|K10408|K10408|K10408|K10411|K03950|K02263|K00236|K02272|K03951|K11352|K02138|K10408|K03941|K10408|K10408|K05863|K00237|K02263|K10409|K03936|K03935|K03961|K03965|K11143|K02133|K02267|K00411|K11143|K03952|K10408|K10408|K03934|K03940|K03943|K04638|K04565|K02127|K10408|
adult-pupa up	ko00051	Fructose and mannose metabolism	0.00295056	0.0289155	14	K01103|K00008|K00011|K18334|K00011|K00011|K00844|K18334|K00011|K00011|K00844|K01623|K19029|K01623|
adult-pupa up	ko00620	Pyruvate metabolism	0.00312841	0.0293591	17	K00026|K00873|K00026|K11262|K00026|K01958|K01958|K00128|K01958|K01512|K00026|K11262|K00128|K14085|K00029|K00128|K01512|
adult-pupa up	ko00020	Citrate cycle (TCA cycle)	0.00332471	0.0293591	16	K00026|K00026|K00237|K00026|K01648|K00658|K01958|K00234|K01958|K00235|K00026|K01958|K00236|K01681|K01648|K01681|
adult-pupa up	ko00061	Fatty acid biosynthesis	0.00335532	0.0293591	13	K00665|K00665|K00665|K00665|K11262|K00665|K00665|K00665|K11262|K00665|K00665|K00665|K00665|
adult-pupa up	ko00190	Oxidative phosphorylation	0.00454677	0.0384124	31	K00234|K03938|K02136|K00235|K02127|K00236|K03950|K02263|K03965|K03662|K03951|K02149|K02140|K02138|K02272|K03941|K00237|K02263|K03936|K03935|K02153|K03961|K02133|K02267|K00411|K03952|K02154|K03934|K03940|K03943|K11352|
adult-pupa up	ko00360	Phenylalanine metabolism	0.0049861	0.0402765	7	K00500|K00274|K00457|K00815|K00457|K00457|K00457|
adult-pupa up	ko04970	Salivary secretion	0.00509621	0.0402765	20	K08045|K10951|K10951|K02183|K01539|K08049|K01539|K01540|K02183|K10951|K01540|K04975|K02183|K02183|K13915|K13240|K07376|K10951|K02183|K10951|
adult-pupa up	ko00480	Glutathione metabolism	0.00615563	0.0471291	18	K11140|K18592|K11142|K01255|K18592|K11140|K18592|K01255|K00799|K00682|K01581|K00799|K05360|K04097|K00036|K11140|K00799|K11205|
adult-pupa up	ko00330	Arginine and proline metabolism	0.00773148	0.0574004	13	K00128|K11142|K00273|K00274|K12657|K00128|K00286|K01581|K01476|K13240|K00128|K14085|K00819|
adult-pupa up	ko04152	AMPK signaling pathway	0.00827427	0.0596234	29	K00507|K11262|K00665|K00665|K00665|K00507|K00665|K00665|K16172|K00507|K00507|K00665|K00507|K00665|K00665|K09408|K00507|K00665|K07197|K00665|K00507|K01103|K07197|K07197|K07298|K19029|K11262|K09408|K00665|
adult-pupa up	ko00250	Alanine, aspartate and glutamate metabolism	0.00995756	0.0688344	12	K13566|K00272|K01915|K00272|K00764|K00764|K00830|K00764|K01915|K01755|K01940|K00830|
adult-pupa down	ko05416	Viral myocarditis	3.1435e-09	6.69566e-07	14	K06265|K05692|K05692|K17751|K05692|K05692|K05692|K17751|K17751|K05692|K06265|K17751|K17751|K06265|
adult-pupa down	ko05130	Pathogenic Escherichia coli infection	4.19752e-07	4.47036e-05	14	K05692|K07374|K05692|K05692|K07375|K05692|K07375|K05692|K07375|K07374|K07374|K07375|K07374|K05692|
adult-pupa down	ko05414	Dilated cardiomyopathy (DCM)	1.1776e-06	8.36098e-05	17	K10373|K04962|K06265|K05692|K08043|K05692|K05692|K05692|K10373|K05692|K06265|K06265|K10373|K10373|K10373|K10373|K05692|
adult-pupa down	ko05410	Hypertrophic cardiomyopathy (HCM)	2.17913e-06	0.000116039	17	K10373|K04962|K06265|K05692|K05692|K01283|K05692|K05692|K10373|K05692|K06265|K06265|K10373|K10373|K10373|K10373|K05692|
adult-pupa down	ko04260	Cardiac muscle contraction	4.40988e-06	0.000168967	16	K10373|K04962|K17751|K17751|K10373|K17751|K17751|K10373|K02263|K17751|K10373|K01540|K10373|K10373|K01539|K01540|
adult-pupa down	ko04391	Hippo signaling pathway - fly	4.75964e-06	0.000168967	18	K05692|K16673|K16680|K16677|K05692|K05692|K05692|K16507|K16672|K05692|K02306|K06626|K16690|K05692|K16690|K16197|K04412|K16669|
adult-pupa down	ko04145	Phagosome	6.26955e-05	0.00190773	16	K05692|K07374|K05692|K05692|K03662|K05692|K04659|K07375|K05692|K07375|K07374|K07374|K07375|K07374|K05692|K07375|
adult-pupa down	ko04261	Adrenergic signaling in cardiomyocytes	0.000135093	0.00359686	17	K10373|K04962|K08043|K17751|K17751|K10373|K17751|K17751|K04515|K10373|K17751|K10373|K01540|K10373|K10373|K01539|K01540|
adult-pupa down	ko05412	Arrhythmogenic right ventricular cardiomyopathy (ARVC)	0.00065247	0.0154418	10	K06265|K04962|K05692|K06265|K05692|K05692|K05692|K05692|K06265|K05692|
adult-pupa down	ko05206	MicroRNAs in cancer	0.000932527	0.0181303	14	K10373|K09283|K17461|K17461|K17461|K10373|K12035|K02599|K10373|K06626|K10373|K10373|K17461|K10373|
adult-pupa down	ko04512	ECM-receptor interaction	0.000936305	0.0181303	9	K06265|K05637|K06254|K06265|K05637|K04659|K06254|K06265|K06254|
adult-pupa down	ko04745	Phototransduction - fly	0.00102436	0.0181823	9	K05692|K05692|K13805|K05692|K05692|K05692|K13807|K05692|K04515|
adult-pupa down	ko04514	Cell adhesion molecules (CAMs)	0.00132963	0.0217855	7	K07377|K06491|K07377|K07378|K07378|K07377|K07378|
adult-pupa down	ko05033	Nicotine addiction	0.00196214	0.0298525	5	K05210|K12302|K05213|K05213|K05181|
adult-pupa down	ko04977	Vitamin digestion and absorption	0.0035344	0.0501884	5	K14621|K14073|K14073|K14073|K14615|
adult-pupa down	ko04530	Tight junction	0.00472329	0.0628789	12	K17751|K05692|K05692|K05692|K17751|K05692|K05692|K02089|K17751|K05692|K17751|K17751|
adult-pupa down	ko04212	Longevity regulating pathway - worm	0.00684801	0.0858016	14	K13356|K07418|K13356|K13356|K13356|K13356|K13356|K13356|K13356|K13356|K13356|K04043|K16197|K04077|
adult-pupa down	ko04742	Taste transduction	0.00817711	0.0967625	5	K04615|K04615|K04615|K04834|K04615|
adult-pupa down	ko04540	Gap junction	0.00913464	0.102404	9	K07374|K08043|K07375|K07375|K07375|K07375|K07374|K07374|K07374|
larva-pupa up	ko05168	Herpes simplex infection	0.0241523	0.999565	71	K02207|K11838|K03006|K03133|K04734|K03129|K03175|K03347|K14284|K16196|K06269|K14650|K12886|K03134|K04498|K08738|K03120|K03094|K07293|K04498|K11838|K03130|K03097|K04448|K02223|K02373|K12893|K03115|K02633|K03131|K04734|K12881|K03131|K14284|K03237|K11674|K14966|K12890|K15409|K16196|K02087|K08860|K03130|K15414|K02580|K02206|K14840|K16194|K04734|K06269|K03120|K03347|K07209|K04447|K12886|K16196|K16196|…
larva-pupa up	ko03013	RNA transport	0.0249796	0.999565	115	K14320|K14318|K03260|K03257|K13171|K14328|K14315|K13114|K12882|K03246|K12881|K14284|K03254|K03240|K14298|K03250|K05749|K00784|K12878|K13131|K14319|K14297|K13137|K03243|K03259|K14307|K14310|K03262|K14327|K07562|K14304|K14292|K12172|K03248|K14303|K12172|K03237|K14317|K03246|K09291|K13129|K03247|K14302|K14305|K03540|K14525|K14312|K14308|K01164|K14311|K03231|K14293|K03241|K02516|K03680|K03754|K00974|…
larva-pupa up	ko04668	TNF signaling pathway	0.0345138	0.999565	36	K04426|K17065|K04403|K04441|K04431|K16060|K04448|K02373|K15637|K04734|K04431|K04432|K04368|K04374|K04397|K04445|K02580|K04397|K04734|K04450|K04734|K09048|K07209|K07763|K00922|K04427|K04734|K09048|K04371|K04430|K03174|K04734|K02649|K04456|K04440|K04398|
larva-pupa up	ko03040	Spliceosome	0.0420569	0.999565	108	K12837|K12873|K12822|K12854|K12855|K12882|K12893|K12741|K12881|K12624|K12842|K12897|K12828|K12878|K12886|K12823|K09564|K12824|K12823|K12872|K11096|K12819|K12864|K12836|K12890|K12811|K12865|K12863|K03283|K12833|K12838|K12848|K12857|K12835|K12813|K11984|K03283|K12817|K09567|K12845|K12858|K11097|K12823|K12625|K12836|K12627|K12843|K12820|K12622|K12841|K12830|K12896|K12838|K12818|K12811|K12829|K12856|…
larva-pupa up	ko04621	NOD-like receptor signaling pathway	0.0438404	0.999565	23	K03175|K12796|K04403|K04441|K04079|K16060|K12795|K04734|K09487|K02580|K04734|K04734|K07209|K04427|K04734|K04371|K04079|K04440|K04734|K03175|K12796|K12796|K04398|
larva-pupa up	ko05169	Epstein-Barr virus infection	0.0454621	0.999565	103	K14721|K03039|K03115|K03006|K04431|K03064|K08860|K03008|K16194|K03027|K03065|K16196|K00922|K04730|K03174|K03011|K02649|K03022|K03017|K11838|K03283|K03018|K04403|K04441|K04431|K03019|K04498|K03029|K03036|K03033|K03283|K11838|K03066|K14317|K03014|K04456|K06627|K02087|K02206|K04734|K04450|K03016|K03026|K05410|K04734|K03035|K06063|K03032|K03175|K06053|K06067|K04377|K03021|K03024|K03016|K03061|K06630|…
larva-pupa down	ko05416	Viral myocarditis	1.83734e-08	1.9292e-06	8	K17751|K05692|K05692|K17751|K05692|K17751|K17751|K17751|
larva-pupa down	ko04530	Tight junction	9.61205e-06	0.000470286	9	K17751|K05692|K05692|K17751|K05692|K17751|K17751|K12757|K17751|
larva-pupa down	ko04260	Cardiac muscle contraction	1.34368e-05	0.000470286	8	K17751|K17751|K17751|K17751|K17751|K10373|K10373|K01540|
larva-pupa down	ko04261	Adrenergic signaling in cardiomyocytes	0.000210406	0.00552314	8	K17751|K17751|K17751|K17751|K17751|K10373|K10373|K01540|
larva-pupa down	ko04212	Longevity regulating pathway - worm	0.000422554	0.00887364	8	K13356|K13356|K07418|K13356|K13356|K13356|K13356|K04077|
larva-pupa down	ko05410	Hypertrophic cardiomyopathy (HCM)	0.00094755	0.0165821	6	K05692|K05692|K01283|K05692|K10373|K10373|
larva-pupa down	ko04146	Peroxisome	0.00122172	0.0183258	8	K00106|K13356|K13356|K13356|K13356|K13356|K13356|K00106|
larva-pupa down	ko05130	Pathogenic Escherichia coli infection	0.00417909	0.0460075	4	K07375|K05692|K05692|K05692|
larva-pupa down	ko05414	Dilated cardiomyopathy (DCM)	0.00433165	0.0460075	5	K05692|K05692|K10373|K05692|K10373|
larva-pupa down	ko04745	Phototransduction - fly	0.00438167	0.0460075	4	K05692|K05692|K05692|K13805|
